# Supplementary material for: Arbovirus Transmission Predictions Are Affected by Both Temperature Data Source and Modeling Methodologies across Cities in Colombia
Source: Microorganisms. 2023 May 9;11(5):1249. doi: 10.3390/microorganisms11051249 (PMC10223750; doi:10.3390/microorganisms11051249)
Supplement: Supplementary file 1 [file microorganisms-11-01249-s001.zip]

Archive with 2 entries (2 files):
- SuppFileS1.pdf
- SuppFileS2.pdf
